# Supplementary material for: Anticancer and Antiphytopathogenic Activity of Fluorinated Isatins and Their Water-Soluble Hydrazone Derivatives
Source: Int J Mol Sci. 2023 Oct 12;24(20):15119. doi: 10.3390/ijms242015119 (PMC10607100; doi:10.3390/ijms242015119)
Supplement: Supplementary file 1 [file ijms-24-15119-s001.zip]

Archive with 1 entries (1 files):
- ijms-2569665-supplementary.pdf
